# Supplementary material for: Genomic Landscape Alterations in Primary Tumor and Matched Lymph Node Metastasis in Hormone-Naïve Prostate Cancer Patients
Source: Cancers (Basel). 2022 Aug 30;14(17):4212. doi: 10.3390/cancers14174212 (PMC9454441; doi:10.3390/cancers14174212)
Supplement: Supplementary file 1 [file cancers-14-04212-s001.zip]

Archive with 1 entries (1 files):
- cancers-1840952-supplementary.pdf
